# Supplementary material for: A comprehensive evaluation of multicategory classification methods for microbiomic data
Source: Microbiome. 2013 Apr 5;1:11. doi: 10.1186/2049-2618-1-11 (PMC3960509; doi:10.1186/2049-2618-1-11)
Supplement: Additional file 2 — Operational taxonomic unit table and sample labels for the CS dataset. [file 2049-2618-1-11-S2.zip]

Archive with 1 entries (1 files):
- CS.csv
